# Supplementary material for: Creation of the First Comparative Gluten Allergenicity Map Using a Mouse Model: A Preclinical Tool to Establish Substantial Equivalence of Novel Wheat Glutens
Source: Int J Mol Sci. 2026 Apr 22;27(9):3716. doi: 10.3390/ijms27093716 (PMC13163998; doi:10.3390/ijms27093716)
Supplement: Supplementary file 1 [file ijms-27-03716-s001.zip]

Archive with 1 entries (1 files):
- ijms-4133919-supplementary.pdf
